# Supplementary material for: Evidence of Evolutionary Constraints That Influences the Sequence Composition and Diversity of Mitochondrial Matrix Targeting Signals
Source: PLoS One. 2013 Jun 25;8(6):e67938. doi: 10.1371/journal.pone.0067938 (PMC3692466; doi:10.1371/journal.pone.0067938)
Supplement: Dataset S2 — Data used to generate Spearman's rho correlation matrix in Figure 2 . (TXT) [file pone.0067938.s005.txt]

Dataset S2 - Pairwise correlation raw data																												
Data compliments Figure 2 in manuscript																												
																												
Hs Correlations																P-value summary												
			MTPT_Length	MTPT_GAVIL	MTPT_FW	MTPT_P	MTPT_CM	MTPT_ST	MTPT_Y	MTPT_NQ	MTPT_DE	MTPT_RHK	MTPT_pH7.5	MTPT_pI			MTPT_Length	MTPT_GAVIL	MTPT_FW	MTPT_P	MTPT_CM	MTPT_ST	MTPT_Y	MTPT_NQ	MTPT_DE	MTPT_RHK	MTPT_pH7.5	MTPT_pI
Spearman's rho	MTS_Length	Correlation Coefficient	-0.15	-.244*	-0.082	-0.132	0.164	0.088	-0.031	-0.132	.463**	-0.05	-.339**	-.335**		MTS_Length	0.17	0.025	0.457	0.23	0.133	0.423	0.779	0.228	0	0.647	0.001	0.002
		Sig. (2-tailed)	0.17	0.025	0.457	0.23	0.133	0.423	0.779	0.228	0	0.647	0.001	0.002		MTS_GAVIL	0.671	0.405	0.691	0.487	0.062	0.077	0.422	0.134	0.957	0.132	0.07	0.019
		N	85	85	85	85	85	85	85	85	85	85	85	85		MTS_FW	0.992	0.545	0.716	0.984	0.155	0.093	0.984	0.361	0.406	0.195	0.025	0.005
	MTS_GAVIL	Correlation Coefficient	-0.047	0.091	0.044	0.076	0.203	-0.193	0.088	-0.164	-0.006	-0.165	-0.198	-.254*		MTS_P	0.875	0.643	0.904	0.789	0.491	0.518	0.801	0.761	0.388	0.984	0.881	0.671
		Sig. (2-tailed)	0.671	0.405	0.691	0.487	0.062	0.077	0.422	0.134	0.957	0.132	0.07	0.019		MTS_CM	0.497	0.334	0.844	0.63	0.173	0.703	0.269	0.031	0.159	0.16	0.018	0.034
		N	85	85	85	85	85	85	85	85	85	85	85	85		MTS_ST	0.134	0.231	0.394	0.682	0.83	0.995	0.912	0.4	0.867	0.282	0.8	0.367
	MTS_FW	Correlation Coefficient	-0.001	-0.066	0.04	0.002	-0.156	0.183	-0.002	0.1	-0.091	0.142	.243*	.303**		MTS_Y	0.101	0.997	0.641	0.268	0.15	0.488	0.495	0.966	0.378	0.474	0.906	0.643
		Sig. (2-tailed)	0.992	0.545	0.716	0.984	0.155	0.093	0.984	0.361	0.406	0.195	0.025	0.005		MTS_NQ	0.631	0.122	0.488	0.76	0.958	0.065	0.292	0.741	0.327	0.652	0.614	0.864
		N	85	85	85	85	85	85	85	85	85	85	85	85		MTS_DE	0.914	0.054	0.568	0.398	0.904	0.018	0.838	0.286	0.61	0.36	0.735	0.915
	MTS_P	Correlation Coefficient	-0.017	-0.051	0.013	0.029	-0.076	-0.071	-0.028	-0.034	0.095	-0.002	-0.017	0.047		MTS_RHK	0.001	0.891	0.849	0.34	0.75	0.899	0.605	0.012	0.897	0.527	0.574	0.908
		Sig. (2-tailed)	0.875	0.643	0.904	0.789	0.491	0.518	0.801	0.761	0.388	0.984	0.881	0.671		MTS_pH7.5	0.961	0.124	0.315	0.098	0.052	0.83	0.236	0.928	0	0.523	0	0.001
		N	85	85	85	85	85	85	85	85	85	85	85	85														
	MTS_CM	Correlation Coefficient	-0.075	-0.106	0.022	0.053	-0.149	0.042	-0.121	.234*	-0.154	0.154	.255*	.230*														
		Sig. (2-tailed)	0.497	0.334	0.844	0.63	0.173	0.703	0.269	0.031	0.159	0.16	0.018	0.034														
		N	85	85	85	85	85	85	85	85	85	85	85	85														
	MTS_ST	Correlation Coefficient	-0.164	0.131	-0.094	-0.045	0.024	-0.001	-0.012	-0.092	-0.018	-0.118	-0.028	-0.099														
		Sig. (2-tailed)	0.134	0.231	0.394	0.682	0.83	0.995	0.912	0.4	0.867	0.282	0.8	0.367														
		N	85	85	85	85	85	85	85	85	85	85	85	85														
	MTS_Y	Correlation Coefficient	0.179	0	-0.051	-0.121	0.157	-0.076	-0.075	-0.005	0.097	0.079	0.013	0.051														
		Sig. (2-tailed)	0.101	0.997	0.641	0.268	0.15	0.488	0.495	0.966	0.378	0.474	0.906	0.643														
		N	85	85	85	85	85	85	85	85	85	85	85	85														
	MTS_NQ	Correlation Coefficient	-0.053	-0.169	0.076	-0.034	0.006	0.201	0.116	-0.036	0.108	0.05	-0.056	-0.019														
		Sig. (2-tailed)	0.631	0.122	0.488	0.76	0.958	0.065	0.292	0.741	0.327	0.652	0.614	0.864														
		N	85	85	85	85	85	85	85	85	85	85	85	85														
	MTS_DE	Correlation Coefficient	-0.012	-0.21	-0.063	-0.093	-0.013	.256*	-0.022	0.117	0.056	0.101	0.037	0.012														
		Sig. (2-tailed)	0.914	0.054	0.568	0.398	0.904	0.018	0.838	0.286	0.61	0.36	0.735	0.915														
		N	85	85	85	85	85	85	85	85	85	85	85	85														
	MTS_RHK	Correlation Coefficient	.357**	0.015	-0.021	-0.105	-0.035	-0.014	-0.057	.271*	-0.014	0.07	-0.062	0.013														
		Sig. (2-tailed)	0.001	0.891	0.849	0.34	0.75	0.899	0.605	0.012	0.897	0.527	0.574	0.908														
		N	85	85	85	85	85	85	85	85	85	85	85	85														
	MTS_pH7.5	Correlation Coefficient	-0.005	-0.168	-0.11	-0.18	0.212	0.024	-0.13	-0.01	.418**	-0.07	-.423**	-.366**														
		Sig. (2-tailed)	0.961	0.124	0.315	0.098	0.052	0.83	0.236	0.928	0	0.523	0	0.001														
		N	85	85	85	85	85	85	85	85	85	85	85	85														
* Correlation is significant at the 0.05 level (2-tailed).																												
** Correlation is significant at the 0.01 level (2-tailed).																												
																												
																												
Mm Correlations																P-value summary												
			MTPT_Length	MTPT_GAVIL	MTPT_FW	MTPT_P	MTPT_CM	MTPT_ST	MTPT_Y	MTPT_NQ	MTPT_DE	MTPT_RHK	MTPT_pH7.5	MTPT_pI			MTPT_Length	MTPT_GAVIL	MTPT_FW	MTPT_P	MTPT_CM	MTPT_ST	MTPT_Y	MTPT_NQ	MTPT_DE	MTPT_RHK	MTPT_pH7.5	MTPT_pI
Spearman's rho	MTS_Length	Correlation Coefficient	0.011	-0.061	-0.201	0.052	0.051	0.037	-0.162	-.248*	.337**	-0.035	-.246*	-.290**		MTS_Length	0.918	0.583	0.066	0.64	0.643	0.737	0.14	0.023	0.002	0.749	0.024	0.007
		Sig. (2-tailed)	0.918	0.583	0.066	0.64	0.643	0.737	0.14	0.023	0.002	0.749	0.024	0.007		MTS_GAVIL	0.212	0.587	0.741	0.964	0.158	0.76	0.461	0.249	0.94	0.125	0.114	0.067
		N	84	84	84	84	84	84	84	84	84	84	84	84		MTS_FW	0.049	0.194	0.949	0.003	0.045	0.037	0.176	0.665	0.74	0.339	0.827	0.534
	MTS_GAVIL	Correlation Coefficient	-0.138	0.06	-0.037	0.005	0.155	-0.034	0.082	-0.127	0.008	-0.169	-0.174	-0.201		MTS_P	0.965	0.454	0.962	0.454	0.405	0.741	0.652	0.376	0.214	0.978	0.849	0.677
		Sig. (2-tailed)	0.212	0.587	0.741	0.964	0.158	0.76	0.461	0.249	0.94	0.125	0.114	0.067		MTS_CM	0.425	0.027	0.124	0.66	0.212	0.412	0.209	0.156	0.546	0.038	0.028	0.005
		N	84	84	84	84	84	84	84	84	84	84	84	84		MTS_ST	0.427	0.017	0.081	0.057	0.953	0.116	0.583	0.157	0.093	0.538	0.398	0.37
	MTS_FW	Correlation Coefficient	.216*	-0.143	0.007	.320**	-.219*	.228*	-0.149	-0.048	0.037	0.106	0.024	0.069		MTS_Y	0.041	0.625	0.89	0.119	0.932	0.948	0.155	0.607	0.22	0.071	0.924	0.873
		Sig. (2-tailed)	0.049	0.194	0.949	0.003	0.045	0.037	0.176	0.665	0.74	0.339	0.827	0.534		MTS_NQ	0.067	0.068	0.125	0.553	0.91	0.26	0.342	0.782	0.101	0.468	0.082	0.12
		N	84	84	84	84	84	84	84	84	84	84	84	84		MTS_DE	0.095	0.742	0.282	0.706	0.374	0.453	0.643	0.197	0.713	0.234	0.244	0.349
	MTS_P	Correlation Coefficient	0.005	-0.083	0.005	-0.083	-0.092	-0.037	-0.05	0.098	0.137	0.003	-0.021	-0.046		MTS_RHK	0.584	0.146	0.562	0.051	0.248	0.105	0.296	0.003	0.702	0.476	0.732	0.816
		Sig. (2-tailed)	0.965	0.454	0.962	0.454	0.405	0.741	0.652	0.376	0.214	0.978	0.849	0.677		MTS_pH7.5	0.349	0.268	0.078	0.521	0.272	0.395	0.228	0.795	0.002	0.006	0	0
		N	84	84	84	84	84	84	84	84	84	84	84	84														
	MTS_CM	Correlation Coefficient	0.088	-.242*	0.169	-0.049	-0.138	0.091	0.138	0.156	-0.067	.227*	.240*	.303**														
		Sig. (2-tailed)	0.425	0.027	0.124	0.66	0.212	0.412	0.209	0.156	0.546	0.038	0.028	0.005														
		N	84	84	84	84	84	84	84	84	84	84	84	84														
	MTS_ST	Correlation Coefficient	-0.088	.261*	-0.192	0.208	0.007	-0.173	-0.061	-0.156	-0.185	-0.068	0.093	0.099														
		Sig. (2-tailed)	0.427	0.017	0.081	0.057	0.953	0.116	0.583	0.157	0.093	0.538	0.398	0.37														
		N	84	84	84	84	84	84	84	84	84	84	84	84														
	MTS_Y	Correlation Coefficient	.224*	-0.054	-0.015	-0.171	-0.009	0.007	-0.156	-0.057	0.135	0.198	-0.011	-0.018														
		Sig. (2-tailed)	0.041	0.625	0.89	0.119	0.932	0.948	0.155	0.607	0.22	0.071	0.924	0.873														
		N	84	84	84	84	84	84	84	84	84	84	84	84														
	MTS_NQ	Correlation Coefficient	0.2	-0.2	0.169	0.066	-0.012	0.124	-0.105	-0.031	0.18	0.08	-0.191	-0.171														
		Sig. (2-tailed)	0.067	0.068	0.125	0.553	0.91	0.26	0.342	0.782	0.101	0.468	0.082	0.12														
		N	84	84	84	84	84	84	84	84	84	84	84	84														
	MTS_DE	Correlation Coefficient	-0.183	-0.037	-0.119	-0.042	0.098	0.083	-0.051	-0.142	0.041	0.131	0.129	0.103														
		Sig. (2-tailed)	0.095	0.742	0.282	0.706	0.374	0.453	0.643	0.197	0.713	0.234	0.244	0.349														
		N	84	84	84	84	84	84	84	84	84	84	84	84														
	MTS_RHK	Correlation Coefficient	0.061	0.16	0.064	-0.214	0.127	-0.178	0.115	.322**	-0.042	-0.079	-0.038	-0.026														
		Sig. (2-tailed)	0.584	0.146	0.562	0.051	0.248	0.105	0.296	0.003	0.702	0.476	0.732	0.816														
		N	84	84	84	84	84	84	84	84	84	84	84	84														
	MTS_pH7.5	Correlation Coefficient	0.103	0.122	-0.193	-0.071	0.121	-0.094	-0.133	0.029	.337**	-.298**	-.485**	-.506**														
		Sig. (2-tailed)	0.349	0.268	0.078	0.521	0.272	0.395	0.228	0.795	0.002	0.006	0	0														
		N	84	84	84	84	84	84	84	84	84	84	84	84														
** Correlation is significant at the 0.01 level (2-tailed).																												
* Correlation is significant at the 0.05 level (2-tailed).																												
																												
																												
																												
Sc Correlations																P-value summary												
			MTPT_Length	MTPT_GAVIL	MTPT_FW	MTPT_P	MTPT_CM	MTPT_ST	MTPT_Y	MTPT_NQ	MTPT_DE	MTPT_RHK	MTPT_pH7.5	MTPT_pI		 	MTPT_Length	MTPT_GAVIL	MTPT_FW	MTPT_P	MTPT_CM	MTPT_ST	MTPT_Y	MTPT_NQ	MTPT_DE	MTPT_RHK	MTPT_pH7.5	MTPT_pI
Spearman's rho	MTS_Length	Correlation Coefficient	0.1	-0.097	0.01	0.107	0.002	-0.099	0.012	-0.164	.369**	-0.055	-.462**	-.416**		MTS_Length	0.465	0.478	0.944	0.433	0.986	0.468	0.928	0.227	0.005	0.69	0	0.001
		Sig. (2-tailed)	0.465	0.478	0.944	0.433	0.986	0.468	0.928	0.227	0.005	0.69	0	0.001		MTS_GAVIL	0.279	0.556	0.253	0.657	0.924	0.668	0.458	0.769	0.903	0.555	0.676	0.579
		N	56	56	56	56	56	56	56	56	56	56	56	56		MTS_FW	0.107	0.265	0.062	0.226	0.552	0.825	0.24	0.367	0.524	0.944	0.134	0.432
	MTS_GAVIL	Correlation Coefficient	-0.147	0.08	-0.155	-0.061	0.013	0.059	-0.101	-0.04	0.017	-0.081	-0.057	-0.076		MTS_P	0.74	0.359	0.639	0.65	0.213	0.636	0.519	0.867	0.752	0.506	0.489	0.763
		Sig. (2-tailed)	0.279	0.556	0.253	0.657	0.924	0.668	0.458	0.769	0.903	0.555	0.676	0.579		MTS_CM	0.231	0.872	0.995	0.891	0.914	0.197	0.776	0.758	0.223	0.803	0.073	0.103
		N	56	56	56	56	56	56	56	56	56	56	56	56		MTS_ST	0.214	0.011	0.274	0.878	0.138	0.169	0.171	0.23	0.448	0.373	0.093	0.248
	MTS_FW	Correlation Coefficient	-0.217	-0.151	0.251	0.165	-0.081	-0.03	0.16	0.123	-0.087	0.01	0.203	0.107		MTS_Y	0.52	0.01	0.843	0.925	0.7	0.684	0.672	0.029	0.045	0.2	0.27	0.22
		Sig. (2-tailed)	0.107	0.265	0.062	0.226	0.552	0.825	0.24	0.367	0.524	0.944	0.134	0.432		MTS_NQ	0.257	0.501	0.456	0.554	0.623	0.032	0.107	0.819	0.286	0.503	0.174	0.301
		N	56	56	56	56	56	56	56	56	56	56	56	56		MTS_DE	0.54	0.068	0.565	0.796	0.605	0.913	0.492	0.944	0.315	0.555	0.448	0.856
	MTS_P	Correlation Coefficient	-0.045	-0.125	0.064	0.062	0.169	0.065	-0.088	-0.023	0.043	-0.091	0.094	0.041		MTS_RHK	0.15	0.782	0.962	0.292	0.693	0.134	0.512	0.627	0.239	0.797	0.209	0.308
		Sig. (2-tailed)	0.74	0.359	0.639	0.65	0.213	0.636	0.519	0.867	0.752	0.506	0.489	0.763		MTS_pH7.5	0.362	0.435	0.654	0.16	0.654	0.761	0.389	0.008	0.032	0.223	0.001	0.002
		N	56	56	56	56	56	56	56	56	56	56	56	56														
	MTS_CM	Correlation Coefficient	-0.163	-0.022	-0.001	-0.019	-0.015	0.175	0.039	0.042	-0.166	0.034	0.241	0.22														
		Sig. (2-tailed)	0.231	0.872	0.995	0.891	0.914	0.197	0.776	0.758	0.223	0.803	0.073	0.103														
		N	56	56	56	56	56	56	56	56	56	56	56	56														
	MTS_ST	Correlation Coefficient	0.168	.338*	-0.149	0.021	-0.201	-0.186	-0.185	-0.163	0.104	-0.121	-0.226	-0.157														
		Sig. (2-tailed)	0.214	0.011	0.274	0.878	0.138	0.169	0.171	0.23	0.448	0.373	0.093	0.248														
		N	56	56	56	56	56	56	56	56	56	56	56	56														
	MTS_Y	Correlation Coefficient	0.088	-.340*	-0.027	-0.013	-0.053	-0.056	0.058	.292*	.269*	0.174	-0.15	-0.167														
		Sig. (2-tailed)	0.52	0.01	0.843	0.925	0.7	0.684	0.672	0.029	0.045	0.2	0.27	0.22														
		N	56	56	56	56	56	56	56	56	56	56	56	56														
	MTS_NQ	Correlation Coefficient	-0.154	-0.092	0.102	-0.081	0.067	-.286*	0.218	-0.031	0.145	0.091	-0.184	-0.141														
		Sig. (2-tailed)	0.257	0.501	0.456	0.554	0.623	0.032	0.107	0.819	0.286	0.503	0.174	0.301														
		N	56	56	56	56	56	56	56	56	56	56	56	56														
	MTS_DE	Correlation Coefficient	0.084	-0.245	0.079	0.035	0.071	-0.015	0.094	0.01	0.137	0.081	-0.104	-0.025														
		Sig. (2-tailed)	0.54	0.068	0.565	0.796	0.605	0.913	0.492	0.944	0.315	0.555	0.448	0.856														
		N	56	56	56	56	56	56	56	56	56	56	56	56														
	MTS_RHK	Correlation Coefficient	0.195	0.038	0.007	0.143	0.054	0.202	-0.09	-0.066	-0.16	0.035	0.17	0.139														
		Sig. (2-tailed)	0.15	0.782	0.962	0.292	0.693	0.134	0.512	0.627	0.239	0.797	0.209	0.308														
		N	56	56	56	56	56	56	56	56	56	56	56	56														
	MTS_pH7.5	Correlation Coefficient	0.124	0.106	-0.061	0.19	0.061	0.042	-0.117	-.349**	.287*	-0.165	-.445**	-.411**														
		Sig. (2-tailed)	0.362	0.435	0.654	0.16	0.654	0.761	0.389	0.008	0.032	0.223	0.001	0.002														
		N	56	56	56	56	56	56	56	56	56	56	56	56														
** Correlation is significant at the 0.01 level (2-tailed).																												
* Correlation is significant at the 0.05 level (2-tailed).																												
																												
																												
																												
At Correlations																P-value summary												
			MTPT_Length	MTPT_GAVIL	MTPT_FW	MTPT_P	MTPT_CM	MTPT_ST	MTPT_Y	MTPT_NQ	MTPT_DE	MTPT_RHK	MTPT_pH7.5	MTPT_pI			MTPT_Length	MTPT_GAVIL	MTPT_FW	MTPT_P	MTPT_CM	MTPT_ST	MTPT_Y	MTPT_NQ	MTPT_DE	MTPT_RHK	MTPT_pH7.5	MTPT_pI
Spearman's rho	MTS_Length	Correlation Coefficient	.357*	-.350*	0.127	.359*	0.134	0.329	-0.284	0.028	0.229	-0.118	-0.32	-0.242		MTS_Length	0.035	0.039	0.466	0.034	0.442	0.054	0.098	0.871	0.185	0.499	0.061	0.161
		Sig. (2-tailed)	0.035	0.039	0.466	0.034	0.442	0.054	0.098	0.871	0.185	0.499	0.061	0.161		MTS_GAVIL	0.001	0.109	0.197	0.032	0.026	0.513	0.387	0.362	0.763	0.776	0.006	0.497
		N	35	35	35	35	35	35	35	35	35	35	35	35		MTS_FW	0.382	0.575	0.783	0.782	0.473	0.891	0.851	0.073	0.082	0.696	0.109	0.24
	MTS_GAVIL	Correlation Coefficient	-.538**	0.276	-0.223	-.364*	-.376*	0.114	-0.151	0.159	-0.053	0.05	.457**	0.119		MTS_P	0.281	0.011	0.934	0.787	0.027	0.148	0.139	0.635	0.075	0.366	0.843	0.776
		Sig. (2-tailed)	0.001	0.109	0.197	0.032	0.026	0.513	0.387	0.362	0.763	0.776	0.006	0.497		MTS_CM	0.001	0.002	0.191	0.608	0.054	0.474	0.763	0.752	0.077	0.104	0.076	0.681
		N	35	35	35	35	35	35	35	35	35	35	35	35		MTS_ST	0.39	0.201	0.735	0.059	0.008	0.491	0.277	0.334	0.829	0.509	0.547	0.789
	MTS_FW	Correlation Coefficient	0.153	-0.098	0.048	-0.048	-0.125	0.024	-0.033	-0.306	0.298	0.069	-0.275	-0.204		MTS_Y	0	0.923	0.512	0.225	0.683	0.957	0.52	0.754	0.678	0.653	0.016	0.26
		Sig. (2-tailed)	0.382	0.575	0.783	0.782	0.473	0.891	0.851	0.073	0.082	0.696	0.109	0.24		MTS_NQ	0.622	0.982	0.99	0.669	0.853	0.538	0.957	0.255	0.36	0.969	0.159	0.316
		N	35	35	35	35	35	35	35	35	35	35	35	35		MTS_DE	0.07	0.511	0.877	0.052	0.747	0.56	0.04	0.136	0.926	0.202	0.378	0.632
	MTS_P	Correlation Coefficient	0.187	-.426*	0.014	0.047	.374*	0.25	-0.255	0.083	0.304	0.158	-0.035	0.05		MTS_RHK	0.209	0.878	0.674	0.155	0.285	0.138	0.672	0.544	0.36	0.943	0.863	0.515
		Sig. (2-tailed)	0.281	0.011	0.934	0.787	0.027	0.148	0.139	0.635	0.075	0.366	0.843	0.776		MTS_pH7.5	0.003	0.009	0.116	0.005	0.51	0.549	0.974	0.594	0.223	0.723	0.028	0.361
		N	35	35	35	35	35	35	35	35	35	35	35	35														
	MTS_CM	Correlation Coefficient	-.546**	.510**	-0.226	-0.09	-0.328	-0.125	0.053	-0.055	-0.303	-0.279	0.304	-0.072														
		Sig. (2-tailed)	0.001	0.002	0.191	0.608	0.054	0.474	0.763	0.752	0.077	0.104	0.076	0.681														
		N	35	35	35	35	35	35	35	35	35	35	35	35														
	MTS_ST	Correlation Coefficient	0.15	-0.222	0.059	0.322	.442**	-0.12	0.189	-0.168	0.038	0.116	-0.105	0.047														
		Sig. (2-tailed)	0.39	0.201	0.735	0.059	0.008	0.491	0.277	0.334	0.829	0.509	0.547	0.789														
		N	35	35	35	35	35	35	35	35	35	35	35	35														
	MTS_Y	Correlation Coefficient	.578**	-0.017	0.115	0.21	-0.071	0.009	-0.113	0.055	-0.073	-0.079	-.404*	-0.196														
		Sig. (2-tailed)	0	0.923	0.512	0.225	0.683	0.957	0.52	0.754	0.678	0.653	0.016	0.26														
		N	35	35	35	35	35	35	35	35	35	35	35	35														
	MTS_NQ	Correlation Coefficient	0.086	-0.004	-0.002	-0.075	0.033	0.108	0.01	-0.198	0.16	-0.007	-0.243	-0.175														
		Sig. (2-tailed)	0.622	0.982	0.99	0.669	0.853	0.538	0.957	0.255	0.36	0.969	0.159	0.316														
		N	35	35	35	35	35	35	35	35	35	35	35	35														
	MTS_DE	Correlation Coefficient	0.31	-0.115	0.027	0.331	0.057	0.102	-.349*	0.257	-0.016	-0.221	-0.154	-0.084														
		Sig. (2-tailed)	0.07	0.511	0.877	0.052	0.747	0.56	0.04	0.136	0.926	0.202	0.378	0.632														
		N	35	35	35	35	35	35	35	35	35	35	35	35														
	MTS_RHK	Correlation Coefficient	0.218	-0.027	0.074	0.246	-0.186	-0.256	0.074	0.106	-0.16	-0.012	-0.03	0.114														
		Sig. (2-tailed)	0.209	0.878	0.674	0.155	0.285	0.138	0.672	0.544	0.36	0.943	0.863	0.515														
		N	35	35	35	35	35	35	35	35	35	35	35	35														
	MTS_pH7.5	Correlation Coefficient	.491**	-.437**	0.271	.465**	-0.115	0.105	-0.006	-0.093	0.211	0.062	-.372*	-0.159														
		Sig. (2-tailed)	0.003	0.009	0.116	0.005	0.51	0.549	0.974	0.594	0.223	0.723	0.028	0.361														
		N	35	35	35	35	35	35	35	35	35	35	35	35														
* Correlation is significant at the 0.05 level (2-tailed).																												
** Correlation is significant at the 0.01 level (2-tailed).																												
																												
																												
																												
Os Correlations																P-value summary												
			MTPT_Length	MTPT_GAVIL	MTPT_FW	MTPT_P	MTPT_CM	MTPT_ST	MTPT_Y	MTPT_NQ	MTPT_DE	MTPT_RHK	MTPT_pH7.5	MTPT_pI			MTPT_Length	MTPT_GAVIL	MTPT_FW	MTPT_P	MTPT_CM	MTPT_ST	MTPT_Y	MTPT_NQ	MTPT_DE	MTPT_RHK	MTPT_pH7.5	MTPT_pI
Spearman's rho	MTS_Length	Correlation Coefficient	0.043	-.464**	-0.158	.430**	-0.171	0.21	0.045	-0.045	.549**	0.227	-.541**	-.494**		MTS_Length	0.805	0.004	0.358	0.009	0.32	0.219	0.794	0.795	0.001	0.182	0.001	0.002
		Sig. (2-tailed)	0.805	0.004	0.358	0.009	0.32	0.219	0.794	0.795	0.001	0.182	0.001	0.002		MTS_GAVIL	0.933	0.749	0.003	0.046	0.605	0.513	0.05	0.562	0.805	0.526	0.452	0.334
		N	36	36	36	36	36	36	36	36	36	36	36	36		MTS_FW	0.42	0.547	0.736	0.723	0.826	0.635	0.911	0.567	0.174	0.15	0.669	0.913
	MTS_GAVIL	Correlation Coefficient	0.014	0.055	.474**	-.334*	-0.089	-0.113	0.329	-0.1	-0.043	0.109	0.129	0.166		MTS_P	0.474	0.716	0.977	0.539	0.081	0.895	0.418	0.566	0.643	0.3	0.183	0.737
		Sig. (2-tailed)	0.933	0.749	0.003	0.046	0.605	0.513	0.05	0.562	0.805	0.526	0.452	0.334		MTS_CM	0.11	0.116	0.559	0.608	0.463	0.477	0.098	0.511	0.503	0.213	0.169	0.932
		N	36	36	36	36	36	36	36	36	36	36	36	36		MTS_ST	0.687	0	0.647	0.001	0.1	0.002	0.256	0.31	0.041	0.431	0.139	0.04
	MTS_FW	Correlation Coefficient	0.139	-0.104	-0.058	0.061	0.038	-0.082	0.019	-0.099	0.232	0.245	0.074	0.019		MTS_Y	0.946	0.945	0.002	0.908	0.668	0.227	0.032	0.468	0.946	0.148	0.965	0.423
		Sig. (2-tailed)	0.42	0.547	0.736	0.723	0.826	0.635	0.911	0.567	0.174	0.15	0.669	0.913		MTS_NQ	0.046	0.289	0.017	0.285	0.175	0.48	0.429	0.395	0.089	0.615	0.387	0.05
		N	36	36	36	36	36	36	36	36	36	36	36	36		MTS_DE	0.398	0.958	0.155	0.287	0.574	0.748	0.139	0.936	0.457	0.447	0.025	0.038
	MTS_P	Correlation Coefficient	0.123	-0.063	0.005	0.106	0.295	0.023	-0.139	0.099	-0.08	-0.177	-0.227	-0.058		MTS_RHK	0.048	0.126	0.047	0.829	0.055	0.657	0.256	0.854	0.017	0.462	0.278	0.018
		Sig. (2-tailed)	0.474	0.716	0.977	0.539	0.081	0.895	0.418	0.566	0.643	0.3	0.183	0.737		MTS_pH7.5	0.069	0.016	0.071	0.004	0.768	0.047	0.153	0.8	0.114	0.285	0.016	0.291
		N	36	36	36	36	36	36	36	36	36	36	36	36														
	MTS_CM	Correlation Coefficient	-0.271	0.266	-0.101	-0.088	-0.126	-0.122	-0.28	0.113	-0.115	-0.213	0.234	0.015														
		Sig. (2-tailed)	0.11	0.116	0.559	0.608	0.463	0.477	0.098	0.511	0.503	0.213	0.169	0.932														
		N	36	36	36	36	36	36	36	36	36	36	36	36														
	MTS_ST	Correlation Coefficient	-0.069	-.586**	0.079	.515**	-0.278	.489**	-0.194	0.174	.342*	0.136	-0.251	-.344*														
		Sig. (2-tailed)	0.687	0	0.647	0.001	0.1	0.002	0.256	0.31	0.041	0.431	0.139	0.04														
		N	36	36	36	36	36	36	36	36	36	36	36	36														
	MTS_Y	Correlation Coefficient	-0.012	0.012	-.501**	-0.02	0.074	0.207	-.357*	0.125	0.012	-0.246	-0.007	-0.138														
		Sig. (2-tailed)	0.946	0.945	0.002	0.908	0.668	0.227	0.032	0.468	0.946	0.148	0.965	0.423														
		N	36	36	36	36	36	36	36	36	36	36	36	36														
	MTS_NQ	Correlation Coefficient	-.335*	-0.182	-.396*	0.183	-0.231	0.121	-0.136	0.146	0.288	0.087	-0.149	-0.329														
		Sig. (2-tailed)	0.046	0.289	0.017	0.285	0.175	0.48	0.429	0.395	0.089	0.615	0.387	0.05														
		N	36	36	36	36	36	36	36	36	36	36	36	36														
	MTS_DE	Correlation Coefficient	0.145	-0.009	-0.242	0.182	-0.097	-0.055	0.252	-0.014	0.128	-0.131	-.373*	-.348*														
		Sig. (2-tailed)	0.398	0.958	0.155	0.287	0.574	0.748	0.139	0.936	0.457	0.447	0.025	0.038														
		N	36	36	36	36	36	36	36	36	36	36	36	36														
	MTS_RHK	Correlation Coefficient	.332*	0.26	-.334*	-0.037	0.322	-0.076	-0.194	-0.032	-.395*	-0.127	0.186	.393*														
		Sig. (2-tailed)	0.048	0.126	0.047	0.829	0.055	0.657	0.256	0.854	0.017	0.462	0.278	0.018														
		N	36	36	36	36	36	36	36	36	36	36	36	36														
	MTS_pH7.5	Correlation Coefficient	0.307	-.398*	-0.304	.467**	0.051	.333*	-0.243	0.044	0.268	0.183	-.400*	-0.181														
		Sig. (2-tailed)	0.069	0.016	0.071	0.004	0.768	0.047	0.153	0.8	0.114	0.285	0.016	0.291														
		N	36	36	36	36	36	36	36	36	36	36	36	36														
* Correlation is significant at the 0.05 level (2-tailed).																												
** Correlation is significant at the 0.01 level (2-tailed).																												
