# Supplementary material for: Evidence of Evolutionary Constraints That Influences the Sequence Composition and Diversity of Mitochondrial Matrix Targeting Signals
Source: PLoS One. 2013 Jun 25;8(6):e67938. doi: 10.1371/journal.pone.0067938 (PMC3692466; doi:10.1371/journal.pone.0067938)
Supplement: File S1 — Amino acid frequency analyser ( AAResidueFreqCalculator ). Perl script that enables the calculation of both individual and grouped amino acid frequencies from a file containing multiple FASTA sequences. Open the text file for instructions on how to use the program. Convert attached text document file into Perl recognised file by changing the file extension from.txt to.pl (note: requires Perl installed on your system). (TXT) [file pone.0067938.s006.txt]

#!/usr/bin/perl -w

#written by Naga RP Kasinadhuni and Stephen Doyle

#comments and/or suggestons are welcome: sDOTdoyleATlatrobeDOTeduDOTau


#****INSTRUCTIONS FOR USE****

#ONE: if you do not have Perl current installed on your computer, you will need to download it. Go to www.perl.org and download from there. Once you have it installed (or if you already have it), proceed to step TWO

#TWO: you will need to convert a version of this file to be recognised by Perl - to do so, got to "File" -> "Save As", and add the .pl extension to the file name, and save the file

#THREE: open the script file, and you will be prompted to "PLEASE ENTER THE PATH OF YOUR PROTEIN FILE:=" -> input the path of the .txt file containing your FASTA sequences - be sure to enter the file name including the .txt extension, and press "Enter"

#FOUR: you will be prompted to "PLEASE ENTER THE PATH OF YOUR OUTPUT FILE:=" -> input the path of the output file. You can choose to create an excel file by naming the file and choosing a .xls extention, OR, a text file by using the .txt extension. Press "Enter"

#FIVE: you new file containing individual and grouped amino acid frequencies has been created! 


use strict;

my $input;

my $output;

my $seq;

my $header;

my $ln;

my $aa;

my $npaliphatic=0; my $pnpaliphatic;

my $nparomatic=0; my $pnparomatic;

my $npcyclic=0; my $pnpcyclic;

my $sulphur=0; my $psulphur;

my $hydroxyl=0; my $phydroxyl;

my $aromatic=0; my $paromatic;

my $acidicamide=0; my $pacidicamide;

my $acidic=0; my $pacidic;

my $basic=0; my $pbasic;

my $ala=0; my $pala;

my $cys=0; my $pcys;

my $asp=0; my $pasp;

my $glu=0; my $pglu;

my $phe=0; my $pphe;

my $gly=0; my $pgly;

my $his=0; my $phis;

my $ile=0; my $pile;

my $lys=0; my $plys;

my $leu=0; my $pleu;

my $met=0; my $pmet;

my $asn=0; my $pasn;

my $pro=0; my $ppro;

my $gln=0; my $pgln;

my $arg=0; my $parg;

my $ser=0; my $pser;

my $thr=0; my $pthr;

my $val=0; my $pval;

my $trp=0; my $ptrp;

my $tyr=0; my $ptyr;
my $null=0; my $pnull;

my @header;

my @pnpaliphatic;

my @pnparomatic;

my @pnpcyclic;

my @psulphur;

my @phydroxyl;

my @paromatic;

my @pacidicamide;

my @pacidic;

my @pbasic;

my @pala;

my @pcys;

my @pasp;

my @pglu;

my @pphe;

my @pgly;

my @phis;

my @pile;

my @plys;

my @pleu;

my @pmet;

my @pasn;

my @ppro;

my @pgln;

my @parg;

my @pser;

my @pthr;

my @pval;

my @ptrp;

my @ptyr;
my @pnull;


my @ln;

my @npaliphatic;

my @nparomatic;

my @npcyclic;

my @sulphur;

my @hydroxyl;

my @aromatic;

my @acidicamide;

my @acidic;

my @basic;

my @ala;

my @cys;

my @asp;

my @glu;

my @phe;

my @gly;

my @his;

my @ile;

my @lys;

my @leu;

my @met;

my @asn;

my @pro;

my @gln;

my @arg;

my @ser;

my @thr;

my @val;

my @trp;

my @tyr;
my @null;

print "\nPLEASE ENTER THE PATH OF YOUR PROTEIN FILE:=";

chomp($input=<STDIN>);


print "\nPLEASE ENTER THE PATH OF YOUR OUTPUT FILE:=";

chomp($output=<STDIN>);


if ($output=~ /.xls/gi) {


open (AMINO, $input) or die "FILE NOT FOUND";

open (AMINORES,'>', $output)  || die "PATH NOT FOUND" ;


print AMINORES "\n\n\t\#################### Amino acids Residue Content Analyser#################### \n\n";


$/ = ">";


while ($seq = <AMINO>) {


    if ($seq =~ m/^\s*>/){

	next;

    }


    $header = "";

    if ($seq =~ m/^([^\n]+)/){

	$header = $1;

    }

    else {

	$header = "Sequence Header not found!";

    }


    $seq =~ s/^[^\n]+//;

    $seq =~ s/[^A-Za-z]//g;

    

    

    $ln = length($seq);

    push (@header, $header."\t");

	push (@ln, $ln."\t");

		

		my @prot=split("",$seq);


while(@prot){

$aa = shift (@prot);


if($aa =~/[GAVIL]/ig){

$npaliphatic++;

}

if($aa =~/[FW]/ig){

$nparomatic++;

}

if($aa =~/[P]/ig){

$npcyclic++;

}

if($aa =~/[CM]/ig){

$sulphur++;

}

if($aa =~/[ST]/ig){

$hydroxyl++;

}

if($aa =~/[Y]/ig){

$aromatic++;

}

if($aa =~/[NQ]/ig){

$acidicamide++;

}

if($aa =~/[DE]/ig){

$acidic++;

}

if($aa =~/[RKH]/ig){

$basic++;

}    

if($aa =~/[C]/ig){

$cys++;

}

if($aa =~/[D]/ig){

$asp++;

}

if($aa =~/[E]/ig){

$glu++;

}

if($aa =~/[A]/ig){

$ala++;

}

if($aa =~/[F]/ig){

$phe++;

}

if($aa =~/[G]/ig){

$gly++;

}

if($aa =~/[H]/ig){

$his++;

}

if($aa =~/[I]/ig){

$ile++;

}

if($aa =~/[K]/ig){

$lys++;

}

if($aa =~/[L]/ig){

$leu++;

}

if($aa =~/[M]/ig){

$met++;

}

if($aa =~/[N]/ig){

$asn++;

}

if($aa =~/[P]/ig){

$pro++;

}

if($aa =~/[Q]/ig){

$gln++;

}

if($aa =~/[R]/ig){

$arg++;

}

if($aa =~/[S]/ig){

$ser++;

}

if($aa =~/[T]/ig){

$thr++;

}

if($aa =~/[V]/ig){

$val++;

}

if($aa =~/[W]/ig){

$trp++;

}

if($aa =~/[Y]/ig){

$tyr++;


}


}


$pnpaliphatic = sprintf '%.3f',($npaliphatic/$ln)*100;

$pnparomatic = sprintf '%.3f',($nparomatic/$ln)*100;

$pnpcyclic = sprintf '%.3f',($npcyclic/$ln)*100;

$psulphur = sprintf '%.3f',($sulphur/$ln)*100;

$phydroxyl = sprintf '%.3f',($hydroxyl/$ln)*100;

$paromatic = sprintf '%.3f',($aromatic/$ln)*100;

$pacidicamide = sprintf '%.3f',($acidicamide/$ln)*100;

$pacidic = sprintf '%.3f',($acidic/$ln)*100;

$pbasic = sprintf '%.3f',($basic/$ln)*100;

$pala = sprintf '%.3f',($ala/$ln)*100;

$pcys = sprintf '%.3f',($cys/$ln)*100;

$pasp = sprintf '%.3f',($asp/$ln)*100;

$pglu = sprintf '%.3f',($glu/$ln)*100;

$pphe = sprintf '%.3f',($phe/$ln)*100;

$pgly = sprintf '%.3f',($gly/$ln)*100;

$phis = sprintf '%.3f',($his/$ln)*100;

$pile = sprintf '%.3f',($ile/$ln)*100;

$plys = sprintf '%.3f',($lys/$ln)*100;

$pleu = sprintf '%.3f',($leu/$ln)*100;

$pmet = sprintf '%.3f',($met/$ln)*100;

$pasn = sprintf '%.3f',($asn/$ln)*100;

$ppro = sprintf '%.3f',($pro/$ln)*100;

$pgln = sprintf '%.3f',($gln/$ln)*100;

$parg = sprintf '%.3f',($arg/$ln)*100;

$pser = sprintf '%.3f',($ser/$ln)*100;

$pthr = sprintf '%.3f',($thr/$ln)*100;

$pval = sprintf '%.3f',($val/$ln)*100;

$ptrp = sprintf '%.3f',($trp/$ln)*100;

$ptyr = sprintf '%.3f',($tyr/$ln)*100;


push (@pnpaliphatic, $pnpaliphatic."\t");

push (@pnparomatic, $pnparomatic."\t");

push (@pnpcyclic, $pnpcyclic."\t");

push (@psulphur, $psulphur."\t");

push (@phydroxyl, $phydroxyl."\t");

push (@paromatic, $paromatic."\t");

push (@pacidicamide, $pacidicamide."\t");

push (@pacidic, $pacidic."\t");

push (@pbasic, $pbasic."\t");

push (@pala, $pala."\t");

push (@pcys, $pcys."\t");

push (@pasp, $pasp."\t");

push (@pglu, $pglu."\t");

push (@pphe, $pphe."\t");

push (@pgly, $pgly."\t");

push (@phis, $phis."\t");

push (@pile, $pile."\t");

push (@plys, $plys."\t");

push (@pleu, $pleu."\t");

push (@pmet, $pmet."\t");

push (@pasn, $pasn."\t");

push (@ppro, $ppro."\t");

push (@pgln, $pgln."\t");

push (@parg, $parg."\t");

push (@pser, $pser."\t");

push (@pthr, $pthr."\t");

push (@pval, $pval."\t");

push (@ptrp, $ptrp."\t");

push (@ptyr, $ptyr."\t");


push (@npaliphatic, $npaliphatic."\t");

push (@nparomatic, $nparomatic."\t");

push (@npcyclic, $npcyclic."\t");

push (@sulphur, $sulphur."\t");

push (@hydroxyl, $hydroxyl."\t");

push (@aromatic, $aromatic."\t");

push (@acidicamide, $acidicamide."\t");

push (@acidic, $acidic."\t");

push (@basic, $basic."\t");

push (@ala, $ala."\t");

push (@cys, $cys."\t");

push (@asp, $asp."\t");

push (@glu, $glu."\t");

push (@phe, $phe."\t");

push (@gly, $gly."\t");

push (@his, $his."\t");

push (@ile, $ile."\t");

push (@lys, $lys."\t");

push (@leu, $leu."\t");

push (@met, $met."\t");

push (@asn, $asn."\t");

push (@pro, $pro."\t");

push (@gln, $gln."\t");

push (@arg, $arg."\t");

push (@ser, $ser."\t");

push (@thr, $thr."\t");

push (@val, $val."\t");

push (@trp, $trp."\t");

push (@tyr, $tyr."\t");


$npaliphatic=0;

$nparomatic=0;

$npcyclic=0;

$sulphur=0;

$hydroxyl=0;

$aromatic=0;

$acidicamide=0;

$acidic=0;

$basic=0;

$ala=0;

$cys=0;

$asp=0;

$glu=0;

$phe=0;

$gly=0;

$his=0;

$ile=0;

$lys=0;

$leu=0;

$met=0;

$asn=0;

$pro=0;

$gln=0;

$arg=0;

$ser=0;

$thr=0;

$val=0;

$trp=0;

$tyr=0;


	

}

	

print AMINORES "\n\nSequence header:\t";print AMINORES "@header";

print AMINORES "\n\nLength of amino acid:\t";print AMINORES "@ln";

print AMINORES "\nPercentage of non-polar aliphatic (GAVIL) residues:\t";print AMINORES "@pnpaliphatic";

print AMINORES "\nPercentage of non-polar aromatic (FW) residues:\t";print AMINORES "@pnparomatic";

print AMINORES "\nPercentage of non-polar cyclic (P) residues:\t";print AMINORES "@pnpcyclic";

print AMINORES "\nPercentage of polar sulphur containing (CM) residues:\t";print AMINORES "@psulphur";

print AMINORES "\nPercentage of polar hydroxyl (ST) residues:\t";print AMINORES "@phydroxyl";

print AMINORES "\nPercentage of polar aromatic (Y) residues:\t";print AMINORES "@paromatic";

print AMINORES "\nPercentage of polar acidic-amide (NQ) residues:\t";print AMINORES "@pacidicamide";

print AMINORES "\nPercentage of acidic (DE) residues:\t";print AMINORES "@pacidic";

print AMINORES "\nPercentage of basic (RHK) residues:\t";print AMINORES "@pbasic";

print AMINORES "\nPercentage of alanine (A) residues:\t";print AMINORES "@pala";

print AMINORES "\nPercentage of cysteine (C) residues:\t";print AMINORES "@pcys";

print AMINORES "\nPercentage of aspartate (D) residues:\t";print AMINORES "@pasp";

print AMINORES "\nPercentage of glutamate (E) residues:\t";print AMINORES "@pglu";

print AMINORES "\nPercentage of phenylalanine (F) residues:\t";print AMINORES "@pphe";

print AMINORES "\nPercentage of glycine (G) residues:\t";print AMINORES "@pgly";

print AMINORES "\nPercentage of histidine (H) residues:\t";print AMINORES "@phis";

print AMINORES "\nPercentage of isoleucine (I) residues:\t";print AMINORES "@pile";

print AMINORES "\nPercentage of lysine (K) residues:\t";print AMINORES "@plys";

print AMINORES "\nPercentage of leucine (L) residues:\t";print AMINORES "@pleu";

print AMINORES "\nPercentage of methionine (M) residues:\t";print AMINORES "@pmet";

print AMINORES "\nPercentage of asparagine (N) residues:\t";print AMINORES "@pasn";

print AMINORES "\nPercentage of proline (P) residues:\t";print AMINORES "@ppro";

print AMINORES "\nPercentage of glutamine (Q) residues:\t";print AMINORES "@pgln";

print AMINORES "\nPercentage of arginine (R) residues:\t";print AMINORES "@parg";

print AMINORES "\nPercentage of serine (S) residues:\t";print AMINORES "@pser";

print AMINORES "\nPercentage of threonine (T) residues:\t";print AMINORES "@pthr";

print AMINORES "\nPercentage of valine (V) residues:\t";print AMINORES "@pval";

print AMINORES "\nPercentage of tryptophan (W) residues:\t";print AMINORES "@ptrp";

print AMINORES "\nPercentage of tyrosine (Y) residues:\t";print AMINORES "@ptyr";


print AMINORES "\n\n\n\nheader sequence:\t";print AMINORES "@header";

print AMINORES "\nNumber of non-polar aliphatic (GAVIL) residues:\t";print AMINORES "@npaliphatic";

print AMINORES "\nNumber of non-polar aromatic (FW) residues:\t";print AMINORES "@nparomatic";

print AMINORES "\nNumber of non-polar cyclic (P) residues:\t";print AMINORES "@npcyclic";

print AMINORES "\nNumber of polar sulphur containing (CM) residues:\t";print AMINORES "@sulphur";

print AMINORES "\nNumber of polar hydroxyl (ST) residues:\t";print AMINORES "@hydroxyl";

print AMINORES "\nNumber of polar aromatic (Y) residues:\t";print AMINORES "@aromatic";

print AMINORES "\nNumber of polar acidic-amide (NQ) residues:\t";print AMINORES "@acidicamide";

print AMINORES "\nNumber of acidic (DE) residues:\t";print AMINORES "@acidic";

print AMINORES "\nNumber of basic (RHK) residues:\t";print AMINORES "@basic";

print AMINORES "\nNumber of alanine (A) residues:\t";print AMINORES "@ala";

print AMINORES "\nNumber of cysteine (C) residues:\t";print AMINORES "@cys";

print AMINORES "\nNumber of aspartate (D) residues:\t";print AMINORES "@asp";

print AMINORES "\nNumber of glutamate (E) residues:\t";print AMINORES "@glu";

print AMINORES "\nNumber of phenylalanine (F) residues:\t";print AMINORES "@phe";

print AMINORES "\nNumber of glycine (G) residues:\t";print AMINORES "@gly";

print AMINORES "\nNumber of histidine (H) residues:\t";print AMINORES "@his";

print AMINORES "\nNumber of isoleucine (I) residues:\t";print AMINORES "@ile";

print AMINORES "\nNumber of lysine (K) residues:\t";print AMINORES "@lys";

print AMINORES "\nNumber of leucine (L) residues:\t";print AMINORES "@leu";

print AMINORES "\nNumber of methionine (M) residues:\t";print AMINORES "@met";

print AMINORES "\nNumber of asparagine (N) residues:\t";print AMINORES "@asn";

print AMINORES "\nNumber of proline (P) residues:\t";print AMINORES "@pro";

print AMINORES "\nNumber of glutamine (Q) residues:\t";print AMINORES "@gln";

print AMINORES "\nNumber of arginine (R) residues:\t";print AMINORES "@arg";

print AMINORES "\nNumber of serine (S) residues:\t";print AMINORES "@ser";

print AMINORES "\nNumber of threonine (T) residues:\t";print AMINORES "@thr";

print AMINORES "\nNumber of valine (V) residues:\t";print AMINORES "@val";

print AMINORES "\nNumber of tryptophan (W) residues:\t";print AMINORES "@trp";

print AMINORES "\nNumber of tyrosine (Y) residues:\t";print AMINORES "@tyr";


close (AMINO);

close (AMINORES);


}
