# Supplementary material for: Evidence of Evolutionary Constraints That Influences the Sequence Composition and Diversity of Mitochondrial Matrix Targeting Signals
Source: PLoS One. 2013 Jun 25;8(6):e67938. doi: 10.1371/journal.pone.0067938 (PMC3692466; doi:10.1371/journal.pone.0067938)
Supplement: File S2 — Reduced amino acid sequence converter ( ReducedAASequenceConverter ). Perl script that enables the conversion of amino acidic primary sequence into reduced amino acid sequence. Program will convert multiple FASTA sequences for a text file into reduced alphabet FASTA sequences in a new text file. Open the text file for instructions on how to use the program. Convert attached text document file into Perl recognised file by changing the file extension from.txt to.pl (note: you must have Perl installed on your system). (TXT) [file pone.0067938.s007.txt]

#!/usr/bin/perl -w

#written by Naga RP Kasinadhuni and Stephen Doyle

#comments and/or suggestons are welcome: sDOTdoyleATlatrobeDOTeduDOTau


#****INSTRUCTIONS FOR USE****

#ONE: if you do not have Perl current installed on your computer, you will need to download it. Go to www.perl.org and download from there. Once you have it installed (or if you already have it), procede to step TWO

#TWO: you will need to convert a version of this file to be recognised by Perl - to do so, got to "File" -> "Save As", and add the .pl extension to the file name, and save the file

#THREE: open the script file, and you will be prompted to "PLEASE ENTER THE PATH OF YOUR PROTEIN FILE:=" -> input the path of the .txt file containg your FASTA sequences - be sure to enter the file name including the .txt extension, and press "Enter"

#FOUR: you will be prompted to "PLEASE ENTER THE PATH OF YOUR OUTPUT FILE:=" -> input the path of the output file. You can choose to create an excel file by naming the file and choosing a .xls extention, OR, a text file by using the .txt extension. Press "Enter"

#FIVE: you new file containing individual and grouped amino acid freqencies has been created! 


use strict;

my $input;

my $output;

my $seq;

my $header;

my $aa;


print "\nPLEASE ENTER THE PATH OF YOUR PROTEIN FILE:=";

chomp($input=<STDIN>);


print "\nPLEASE ENTER THE PATH OF YOUR OUTPUT FILE:=";

chomp($output=<STDIN>);


open (AMINO, $input) or die "FILE NOT FOUND";

open (AMINORES,'>', $output)  || die "PATH NOT FOUND" ;


$/ = ">";


while ($seq = <AMINO>) {


    if ($seq =~ m/^\s*>/){

	next;

    }


    $header = "";

    if ($seq =~ m/^([^\n]+)/){

	$header = $1;

    }

    else {

	$header = "Sequence Header not found!";

    }

print AMINORES ">$header";

    $seq =~ s/^[^\n]+//;

    $seq =~ s/[GAVIL]/A/gi; #non_polar_aliphatic
    $seq =~ s/[FW]/F/gi; #non-polar_aromatic
    $seq =~ s/[P]/P/gi; #non_polar_cyclic
    $seq =~ s/[CM]/C/gi; #polar_sulfur_containing
    $seq =~ s/[ST]/S/gi; #polar_hydroxyl_containing
    $seq =~ s/[Y]/Y/gi; #polar_aromatic
    $seq =~ s/[NQ]/N/gi; #polar_acidic_amide
    $seq =~ s/[DE]/D/gi; #charged_acidic
    $seq =~ s/[RHK]/R/gi; #charged_basic

    $seq =~ s/>//;

print AMINORES "$seq\n";

		 

}

close (AMINO);

close (AMINORES);
